# Supplementary material for: Oligo-FISH barcode chromosome identification system provides novel insights into the natural chromosome aberrations propensity in the autotetraploid cultivated alfalfa
Source: Hortic Res. 2024 Sep 20;12(1):uhae266. doi: 10.1093/hr/uhae266 (PMC11718389; doi:10.1093/hr/uhae266)
Supplement: Web_Material_uhae266 [file web_material_uhae266.zip]

Archive with 7 entries (7 files):
- Fig S1.pdf
- Fig S2.pdf
- Table S1.docx
- Table S2.docx
- Table S3.docx
- Table S4.docx
- Table S5.docx
